# Supplementary material for: Toxicity‐dependent feasibility bounds for the escalation with overdose control approach in phase I cancer trials
Source: Stat Med. 2017 Mar 15;36(16):2499–513. doi: 10.1002/sim.7280 (PMC5462100; doi:10.1002/sim.7280)
Supplement: Supplementary file 1 — Table S1: Experimentation percentages for all scenarios with continuous dose interval (TTL θ = 0:33). Denominators (number of times feasibility bound increased across 1000 trials) for approaches not guaranteeing coherence: TR design, 5000; Hybrid design, 19000. Table S2: Recommendation percentages, bias and RMSE for all scenarios with continuous dose interval (TTL η = 0:33). For all approaches except EWOC, posterior median of MTD equals next dose to be given. Table S3: Experimentation percentages for discrete dose scenarios (TTL θ= 0:33). Denominators (number of times feasibility bound increased across 1000 trials) for approaches not guaranteeing coherence: TR design, 5000; Hybrid design, 19000. Table S4: Recommendation percentages, bias and RMSE for discrete dose scenarios (TTL θ = 0:33). For all approaches except EWOC, posterior median of MTD equals next dose to be given. Table S5: Dose‐toxicity scenarios (for both continuous dose interval and discrete dose settings) for sensitivity analysis. MTDs are shown in bold. Table S6: Experimentation percentages for scenarios specified under power and hyperbolic tangent models with continuous dose interval (TTL θ = 0:33). Denominators (number of times feasibility bound increased across 1000 trials) for approaches not guaranteeing coherence: TR design, 5000; Hybrid design, 19000. Table S7: Recommendation percentages, bias and RMSE for scenarios specified under the power and hyperbolic tangent models with continuous dose interval (TTL θ = 0:33). For all approaches except EWOC, posterior median of MTD equals next dose to be given. Table S8: Experimentation percentages for scenarios specified under power and hyperbolic tangent models with discrete doses (TTL θ = 0:33). Denominators (number of times feasibility bound increased across 1000 trials) for approaches not guaranteeing coherence: TR design, 5000; Hybrid design, 19000. Table S9: Recommendation percentages, bias and RMSE for scenarios specified under power and hyperbolic [file SIM-36-2499-s001.zip]

Archive with 4 entries (4 files):
- TDFB MANUSCRIPT SUPPLEMENTARY MATERIAL ONLY - CLEAN - 19012017.tex
- TDFB MANUSCRIPT SUPPLEMENTARY MATERIAL ONLY - CLEAN - 19012017.pdf
- figS2_updated.eps
- figS1_updated.eps
