# Supplementary material for: Toxicity‐dependent feasibility bounds for the escalation with overdose control approach in phase I cancer trials
Source: Stat Med. 2017 Mar 15;36(16):2499–513. doi: 10.1002/sim.7280 (PMC5462100; doi:10.1002/sim.7280)
Supplement: Supplementary file 1 — Table S1: Experimentation percentages for all scenarios with continuous dose interval (TTL θ = 0:33). Denominators (number of times feasibility bound increased across 1000 trials) for approaches not guaranteeing coherence: TR design, 5000; Hybrid design, 19000. Table S2: Recommendation percentages, bias and RMSE for all scenarios with continuous dose interval (TTL η = 0:33). For all approaches except EWOC, posterior median of MTD equals next dose to be given. Table S3: Experimentation percentages for discrete dose scenarios (TTL θ= 0:33). Denominators (number of times feasibility bound increased across 1000 trials) for approaches not guaranteeing coherence: TR design, 5000; Hybrid design, 19000. Table S4: Recommendation percentages, bias and RMSE for discrete dose scenarios (TTL θ = 0:33). For all approaches except EWOC, posterior median of MTD equals next dose to be given. Table S5: Dose‐toxicity scenarios (for both continuous dose interval and discrete dose settings) for sensitivity analysis. MTDs are shown in bold. Table S6: Experimentation percentages for scenarios specified under power and hyperbolic tangent models with continuous dose interval (TTL θ = 0:33). Denominators (number of times feasibility bound increased across 1000 trials) for approaches not guaranteeing coherence: TR design, 5000; Hybrid design, 19000. Table S7: Recommendation percentages, bias and RMSE for scenarios specified under the power and hyperbolic tangent models with continuous dose interval (TTL θ = 0:33). For all approaches except EWOC, posterior median of MTD equals next dose to be given. Table S8: Experimentation percentages for scenarios specified under power and hyperbolic tangent models with discrete doses (TTL θ = 0:33). Denominators (number of times feasibility bound increased across 1000 trials) for approaches not guaranteeing coherence: TR design, 5000; Hybrid design, 19000. Table S9: Recommendation percentages, bias and RMSE for scenarios specified under power and hyperbolic [file SIM-36-2499-s001.zip › TDFB MANUSCRIPT SUPPLEMENTARY MATERIAL ONLY - CLEAN - 19012017.tex]

\documentclass[times, doublespace, 12pt]{article}
%\documentclass[times, 12pt]{article}

\usepackage{moreverb}

\usepackage[colorlinks,bookmarksopen,bookmarksnumbered,citecolor=red,urlcolor=red]{hyperref}
\usepackage{graphicx, pifont, amsmath, amsfonts, amssymb, lscape, multirow, xcolor, caption, subcaption, mathrsfs, rotating}
\usepackage[a4paper, portrait]{geometry}

% THIS PACKAGE USED FOR STRIKETHROUGHS... DELETE ONCE DOC CORRECTED!
\usepackage[normalem]{ulem}
\usepackage[affil-it]{authblk}
\usepackage{setspace}

%\usepackage{pdflscape}

\newcommand{\bcol}{\color{blue}}

\makeatletter
\def\verbatim@font{\linespread{1}\normalfont\ttfamily}
\makeatother

\newcommand\BibTeX{{\rmfamily B\kern-.05em \textsc{i\kern-.025em b}\kern-.08em
T\kern-.1667em\lower.7ex\hbox{E}\kern-.125emX}}
\newcommand{\bd}{\boldsymbol}
\newcommand{\suml}{\sum\limits}
\newcommand{\bi}{\begin{itemize}}
\newcommand{\ei}{\end{itemize}}
\newcommand{\myvec}[1]{\mathbf{#1}}
\newcommand{\mybinom}[2]{\left(\begin{array}{c} #1 \\#2 \\\end{array}\right) }

\newcommand{\bbeta}{\boldsymbol{\beta}}

\newcommand{\E}{\mathrm{E}}
\newcommand{\Exp}{\mathrm{exp}}
\newcommand{\Var}{\mathrm{Var}}
\newcommand{\Cov}{\mathrm{Cov}}
\DeclareMathOperator*{\argmax}{\arg\max}
\DeclareMathOperator*{\argmin}{\arg\min}

\begin{document}


\setcounter{table}{0}
\renewcommand{\thetable}{S\arabic{table}}

\setcounter{figure}{0}
\renewcommand{\thefigure}{S\arabic{figure}}


\section*{Supplementary Material}\label{suppmaterial}

\subsection*{Specifying prior distributions}

We use the \texttt{fitNorm2} function in the R package \texttt{prada} \cite{hahneetal2016} to map the uniform priors on $\gamma$ and $\rho_0$ to a bivariate Normal distribution on the vector $\left(\beta_0, \log(\beta_1)\right)^T$. The R code for this procedure is below.

{\scriptsize
\begin{verbatim}
install.packages("mvtnorm")
source("https://bioconductor.org/biocLite.R")
biocLite("prada")
library(mvtnorm)
library(prada)

### Functions
# ptox.rhogam.fn - probability of toxicity for dose range based on gamma and rho_0 parameters
ptox.rhogam.fn<-function(dose, gamp, rhop, xmin, xmax, theta, N){
  ptox<-matrix(NA, nrow=N, ncol=length(dose))
  for(i in 1:length(dose)){
    lin.pred<-(gam.prior*qlogis(rho.prior) - xmin*qlogis(theta) + (qlogis(theta) - 
    qlogis(rho.prior))*dose[i])/(gam.prior-xmin)
    ptox[,i]<-plogis(lin.pred)
  }
  ptox
}

# ptox.intslo.fn - probability of toxicity for dose range based on intercept and slope parameters
ptox.intslo.fn<-function(dose, int, slo, xmin, xmax, N){
  ptox<-matrix(NA, nrow=N, ncol=length(dose))
  for(i in 1:length(dose)){
    lin.pred<-int+slo*(dose[i])
    ptox[,i]<-plogis(lin.pred)
  }
  ptox
}

# plot.fn - plot function to display mean dose-toxicity and various quantiles
plot.fn<-function(ptox, dose, title){
  plot(dose, apply(ptox, 2, mean), ylim=c(0,1), las=1, xlab=expression("Dose (mg/"*m^2*")"), 
  ylab="Probability of DLT", main=title, type="l", lwd=2, lty=1)
  lines(dose, apply(ptox, 2, quantile, probs=c(0.025, 0.975)), lty=2)
  lines(dose, apply(ptox, 2, quantile, probs=0.5), lty=3)
}

### Code to be run
N<-10000
xmin<-140
xmax<-425
dose<-seq(xmin, xmax, by=1)
theta<-1/3
gam.prior<-runif(N, xmin, xmax)
rho.prior<-runif(N, 0, theta)

# Parameterise intercept and slope in terms of gamma and rho
int.x<-(gam.prior*qlogis(rho.prior) - xmin*qlogis(theta))/(gam.prior-xmin)
slo.x<-(qlogis(theta) - qlogis(rho.prior))/(gam.prior-xmin)

# fit bivariate normal distribution to reparameterised intercept and slope distributions
foo<-fitNorm2(int.x[1:N], log(slo.x[1:N]), method="cov.rob")
mu<-foo$mu
Sigma<-foo$S
intslo<-rmvnorm(N, mu, Sigma)
intercept<-intslo[,1]
slope<-exp(intslo[,2])

# dose-toxicity relationship for 1) Uniform priors and 2) Bivariate Normal prior
ptox1<-ptox.rhogam.fn(dose, gam.prior, rho.prior, xmin, xmax, theta, N)
ptox2<-ptox.intslo.fn(dose, intercept, slope, xmin, xmax, N)

# Plot to show priors side-by-side
par(mfrow=c(1, 2))
plot.fn(ptox1, dose=dose, title=expression("Priors on"~gamma~"and"~rho[0]))
plot.fn(ptox2, dose=dose, title=expression("Priors on"~beta[0]~"and"~beta[1]))
\end{verbatim}
}

The resultant plot comparing prior beliefs for the dose-toxicity relationship under uniform priors and a bivariate Normal prior on $\left(\beta_0, \log(\beta_1)\right)^T$ is shown in Figure \ref{figS1.eps}.


\bibliographystyle{wileyj2}	
\bibliography{TDFB_paper_latestversion}


\clearpage
\newgeometry{left=1.5cm, top=1.5cm}
\thispagestyle{empty}
\begin{table}
\centering
{\tiny
\begin{tabular}{lcccccccccc}
\hline
& \multicolumn{7}{c}{Probability of DLT} & & & \\
\cline{2-8}
Scenario/ & \multirow{2}{*}{$[0,0.15]$} &  \multirow{2}{*}{$(0.15,0.25]$} & \multirow{2}{*}{$(0.25,0.30]$} & \multirow{2}{*}{$(0.30,0.35]$} & \multirow{2}{*}{$(0.35,0.40]$} & \multirow{2}{*}{$(0.40,0.50]$} & \multirow{2}{*}{$(0.50,1]$} & & Mean & Coherence\\
Model &&&&&&&&&No. DLTs& Violations\\
\hline
&&&&&&&&&&\\
\multicolumn{3}{l}{\textbf{Scenario 1} $\left(\gamma = 165, \rho_0 = 0.25\right)$}&&&&&&&&\\
\cline{1-2}
EWOC & 0.0 & 25.7 & 16.1 & 18.8 & 12.8 & 15.6 & 11.0 && 13.8 & 0 \\ 
  TR & 0.0 & 12.2 & 11.3 & 17.7 & 16.0 & 24.2 & 18.6 && 15.8 & 12 \\ 
  Hybrid ($\alpha_{\min} = 0.10$) & 0.0 & 14.8 & 10.1 & 14.2 & 19.4 & 24.8 & 16.6 && 15.5 & 11 \\ 
  Hybrid ($\alpha_{\min} = 0.25$) & 0.0 & 10.4 & 11.6 & 17.0 & 17.4 & 23.7 & 19.8 && 15.9 & 14 \\ 
  EAT & 0.0 & 13.2 & 10.5 & 14.9 & 16.4 & 25.6 & 19.4 && 15.9 & 0 \\ 
  TDFB ($\alpha_{\min} = 0.10$) & 0.0 & 16.8 & 9.2 & 14.2 & 16.0 & 25.9 & 18.0 && 15.5 & 0 \\ 
  TDFB ($\alpha_{\min} = 0.25$) & 0.0 & 11.8 & 10.3 & 16.5 & 16.2 & 23.6 & 21.6 && 15.7 & 0 \\ 
&&&&&&&&&&\\
\multicolumn{3}{l}{\textbf{Scenario 2} $\left(\gamma = 175, \rho_0 = 0.30\right)$}&&&&&&&&\\
\cline{1-2}
EWOC & 0.0 & 0.0 & 22.6 & 30.2 & 28.9 & 17.4 & 0.9 && 13.9 & 0 \\ 
  TR & 0.0 & 0.0 & 10.1 & 22.3 & 31.6 & 31.0 & 5.0 && 15.0 & 16 \\ 
  Hybrid ($\alpha_{\min} = 0.10$) & 0.0 & 0.0 & 18.3 & 26.7 & 26.6 & 24.9 & 3.5 && 14.7 & 6 \\ 
  Hybrid ($\alpha_{\min} = 0.25$) & 0.0 & 0.0 & 9.4 & 21.7 & 30.8 & 33.4 & 4.7 && 15.2 & 12 \\ 
  EAT & 0.0 & 0.0 & 15.7 & 20.8 & 28.0 & 29.3 & 6.2 && 15.0 & 0 \\ 
  TDFB ($\alpha_{\min} = 0.10$) & 0.0 & 0.0 & 19.2 & 24.5 & 26.3 & 25.3 & 4.8 && 14.6 & 0 \\ 
  TDFB ($\alpha_{\min} = 0.25$) & 0.0 & 0.0 & 9.6 & 20.2 & 30.2 & 34.7 & 5.3 && 15.2 & 0 \\ 
&&&&&&&&&&\\
\multicolumn{3}{l}{\textbf{Scenario 3} $\left(\gamma = 200, \rho_0 = 0.03\right)$}&&&&&&&&\\
\cline{1-2}
EWOC & 17.6 & 25.0 & 11.5 & 12.2 & 8.2 & 11.9 & 13.5 && 12.2 & 0 \\ 
  TR & 11.5 & 18.5 & 11.0 & 12.6 & 10.2 & 14.7 & 21.5 && 14.5 & 13 \\ 
  Hybrid ($\alpha_{\min} = 0.10$) & 11.1 & 19.7 & 10.6 & 10.9 & 12.9 & 12.6 & 22.2 && 14.4 & 4 \\ 
  Hybrid ($\alpha_{\min} = 0.25$) & 10.9 & 18.3 & 10.7 & 11.7 & 11.7 & 16.4 & 20.4 && 14.6 & 7 \\ 
  EAT & 11.9 & 18.6 & 14.1 & 11.7 & 9.7 & 11.7 & 22.3 && 14.4 & 0 \\ 
  TDFB ($\alpha_{\min} = 0.10$) & 11.9 & 19.8 & 10.8 & 11.2 & 10.1 & 13.8 & 22.5 && 14.4 & 0 \\ 
  TDFB ($\alpha_{\min} = 0.25$) & 12.4 & 19.7 & 10.5 & 12.1 & 10.2 & 12.8 & 22.2 && 14.5 & 0 \\ 
&&&&&&&&&&\\
\multicolumn{3}{l}{\textbf{Scenario 4} $\left(\gamma = 250, \rho_0 = 0.05\right)$}&&&&&&&&\\
\cline{1-2}
EWOC & 9.8 & 29.4 & 16.6 & 14.9 & 11.0 & 10.2 & 8.0 && 11.8 & 0 \\ 
  TR & 6.7 & 16.7 & 14.0 & 15.9 & 14.5 & 15.9 & 16.1 && 14.2 & 17 \\ 
  Hybrid ($\alpha_{\min} = 0.10$) & 11.5 & 14.3 & 13.3 & 13.8 & 14.1 & 17.4 & 15.6 && 13.7 & 8 \\ 
  Hybrid ($\alpha_{\min} = 0.25$) & 5.4 & 17.6 & 13.5 & 15.0 & 15.5 & 18.8 & 14.4 && 14.2 & 6 \\ 
  EAT & 10.9 & 12.6 & 14.3 & 13.5 & 13.5 & 18.5 & 16.6 && 14.0 & 0 \\ 
  TDFB ($\alpha_{\min} = 0.10$) & 11.7 & 15.4 & 12.8 & 13.8 & 13.8 & 15.9 & 16.6 && 13.8 & 0 \\ 
  TDFB ($\alpha_{\min} = 0.25$) & 5.9 & 18.5 & 13.9 & 14.9 & 14.8 & 16.5 & 15.5 && 14.1 & 0 \\ 
&&&&&&&&&&\\
\multicolumn{3}{l}{\textbf{Scenario 5} $\left(\gamma = 300, \rho_0 = 0.001\right)$}&&&&&&&&\\
\cline{1-2}
EWOC & 25.3 & 25.4 & 12.8 & 8.4 & 7.8 & 9.4 & 10.8 && 11.0 & 0 \\ 
  TR & 17.8 & 20.4 & 12.5 & 8.7 & 8.7 & 12.0 & 20.0 && 13.2 & 6 \\ 
  Hybrid ($\alpha_{\min} = 0.10$) & 22.1 & 16.2 & 11.0 & 10.0 & 8.4 & 12.2 & 20.2 && 12.8 & 3 \\ 
  Hybrid ($\alpha_{\min} = 0.25$) & 16.4 & 21.4 & 11.4 & 8.2 & 11.2 & 12.5 & 18.8 && 13.3 & 6 \\ 
  EAT & 18.9 & 21.0 & 11.6 & 8.0 & 10.2 & 11.0 & 19.2 && 12.9 & 0 \\ 
  TDFB ($\alpha_{\min} = 0.10$) & 20.6 & 18.7 & 10.5 & 8.6 & 10.3 & 12.2 & 19.0 && 12.9 & 0 \\ 
  TDFB ($\alpha_{\min} = 0.25$) & 18.6 & 19.5 & 11.7 & 8.4 & 9.0 & 12.8 & 20.0 && 13.3 & 0 \\ 
&&&&&&&&&&\\
\multicolumn{3}{l}{\textbf{Scenario 6} $\left(\gamma = 300, \rho_0 = 0.02\right)$}&&&&&&&&\\
\cline{1-2}
EWOC & 15.6 & 30.4 & 16.8 & 12.9 & 9.2 & 9.9 & 5.1 && 10.9 & 0 \\ 
  TR & 10.7 & 18.5 & 14.6 & 14.1 & 11.5 & 16.4 & 14.1 && 13.3 & 21 \\ 
  Hybrid ($\alpha_{\min} = 0.10$) & 16.5 & 15.9 & 12.8 & 13.3 & 11.4 & 16.4 & 13.6 && 12.9 & 6 \\ 
  Hybrid ($\alpha_{\min} = 0.25$) & 9.4 & 20.3 & 13.1 & 13.1 & 14.1 & 15.8 & 14.1 && 13.3 & 13 \\ 
  EAT & 14.0 & 15.9 & 14.3 & 12.9 & 12.3 & 16.2 & 14.4 && 13.1 & 0 \\ 
  TDFB ($\alpha_{\min} = 0.10$) & 14.6 & 16.3 & 13.8 & 12.0 & 11.4 & 17.0 & 15.0 && 13.0 & 0 \\ 
  TDFB ($\alpha_{\min} = 0.25$) & 9.5 & 17.8 & 15.6 & 13.2 & 12.0 & 17.4 & 14.5 && 13.3 & 0 \\ 
&&&&&&&&&&\\
\multicolumn{3}{l}{\textbf{Scenario 7} $\left(\gamma = 350, \rho_0 = 0.01\right)$}&&&&&&&&\\
\cline{1-2}
EWOC & 22.8 & 27.7 & 14.9 & 12.1 & 8.3 & 9.7 & 4.4 && 10.1 & 0 \\ 
  TR & 17.9 & 18.1 & 13.3 & 11.9 & 10.9 & 15.2 & 12.7 && 12.5 & 12 \\ 
  Hybrid ($\alpha_{\min} = 0.10$) & 20.2 & 18.6 & 10.5 & 12.9 & 10.9 & 14.5 & 12.4 && 11.9 & 3 \\ 
  Hybrid ($\alpha_{\min} = 0.25$) & 15.4 & 19.4 & 12.2 & 13.8 & 11.1 & 16.0 & 12.2 && 12.5 & 7 \\ 
  EAT & 16.6 & 19.4 & 13.0 & 11.9 & 11.6 & 14.0 & 13.5 && 12.4 & 0 \\ 
  TDFB ($\alpha_{\min} = 0.10$) & 20.0 & 18.1 & 11.0 & 12.7 & 10.6 & 14.8 & 12.8 && 12.1 & 0 \\ 
  TDFB ($\alpha_{\min} = 0.25$) & 16.1 & 19.8 & 12.0 & 12.9 & 11.6 & 14.5 & 13.1 && 12.6 & 0 \\ 
&&&&&&&&&&\\
\multicolumn{3}{l}{\textbf{Scenario 8} $\left(\gamma = 350, \rho_0 = 0.05\right)$}&&&&&&&&\\
\cline{1-2}
EWOC & 16.7 & 35.4 & 17.9 & 13.5 & 8.3 & 6.8 & 1.5 && 10.1 & 0 \\ 
  TR & 12.8 & 19.9 & 14.9 & 15.3 & 13.1 & 15.2 & 8.8 && 12.2 & 12 \\ 
  Hybrid ($\alpha_{\min} = 0.10$) & 17.0 & 18.5 & 13.6 & 15.3 & 12.6 & 14.6 & 8.4 && 11.8 & 5 \\ 
  Hybrid ($\alpha_{\min} = 0.25$) & 9.2 & 21.8 & 15.4 & 16.9 & 13.5 & 15.3 & 8.0 && 12.3 & 5 \\ 
  EAT & 13.3 & 16.6 & 15.7 & 15.4 & 13.6 & 15.6 & 9.9 && 12.4 & 0 \\ 
  TDFB ($\alpha_{\min} = 0.10$) & 15.3 & 19.8 & 13.4 & 15.4 & 12.5 & 14.6 & 9.0 && 12.0 & 0 \\ 
  TDFB ($\alpha_{\min} = 0.25$) & 9.6 & 20.3 & 16.2 & 16.6 & 14.0 & 15.4 & 7.9 && 12.4 & 0 \\ 
&&&&&&&&&&\\
\multicolumn{3}{l}{\textbf{Scenario 9} $\left(\gamma = 400, \rho_0 = 0.001\right)$}&&&&&&&&\\
\cline{1-2}
EWOC & 32.5 & 25.6 & 9.3 & 9.4 & 7.0 & 16.0 & 0.0 && 9.3 & 0 \\ 
  TR & 23.8 & 18.3 & 7.9 & 8.4 & 8.8 & 32.9 & 0.0 && 11.5 & 6 \\ 
  Hybrid ($\alpha_{\min} = 0.10$) & 28.0 & 16.2 & 8.2 & 7.9 & 8.5 & 31.3 & 0.0 && 10.9 & 2 \\ 
  Hybrid ($\alpha_{\min} = 0.25$) & 22.4 & 17.3 & 10.4 & 8.8 & 8.2 & 32.9 & 0.0 && 11.6 & 6 \\ 
  EAT & 25.1 & 16.4 & 9.3 & 11.2 & 6.9 & 31.1 & 0.0 && 11.4 & 0 \\ 
  TDFB ($\alpha_{\min} = 0.10$) & 25.7 & 16.6 & 9.0 & 8.7 & 6.9 & 33.1 & 0.0 && 11.2 & 0 \\ 
  TDFB ($\alpha_{\min} = 0.25$) & 20.5 & 20.6 & 9.6 & 9.3 & 7.2 & 32.9 & 0.0 && 11.6 & 0 \\ 
&&&&&&&&&&\\
\multicolumn{3}{l}{\textbf{Scenario 10} $\left(\gamma = 400, \rho_0 = 0.03\right)$}&&&&&&&&\\
\cline{1-2}
EWOC & 24.7 & 34.7 & 14.3 & 11.2 & 15.2 & 0.0 & 0.0 && 9.1 & 0 \\ 
  TR & 19.0 & 20.6 & 12.5 & 13.3 & 34.6 & 0.0 & 0.0 && 11.0 & 5 \\ 
  Hybrid ($\alpha_{\min} = 0.10$) & 22.7 & 19.0 & 12.6 & 11.6 & 34.1 & 0.0 & 0.0 && 10.4 & 6 \\ 
  Hybrid ($\alpha_{\min} = 0.25$) & 16.0 & 20.8 & 14.5 & 13.7 & 35.0 & 0.0 & 0.0 && 11.0 & 4 \\ 
  EAT & 16.6 & 19.5 & 13.6 & 14.1 & 36.1 & 0.0 & 0.0 && 11.1 & 0 \\ 
  TDFB ($\alpha_{\min} = 0.10$) & 20.4 & 18.8 & 12.7 & 11.4 & 36.7 & 0.0 & 0.0 && 10.6 & 0 \\ 
  TDFB ($\alpha_{\min} = 0.25$) & 16.1 & 22.3 & 14.1 & 12.3 & 35.1 & 0.0 & 0.0 && 11.2 & 0 \\ 
  &&&&&&&&&&\\
\hline
\hline
\end{tabular}}
\caption[Experimentation percentages]{Experimentation percentages for all scenarios with continuous dose interval (TTL $\theta = 0.33$). Denominators (number of times feasibility bound increased across 1000 trials) for approaches not guaranteeing coherence: TR design, 5000; Hybrid design, 19000.}\label{tab:expc}
\end{table}


\clearpage
\newgeometry{left=1.5cm, top=1.5cm}
\thispagestyle{empty}

\begin{table}
\centering
{\tiny
\begin{tabular}{lcccccccccc}
\hline
& \multicolumn{7}{c}{Probability of DLT} & & \\
\cline{2-8}
Scenario/ & \multirow{2}{*}{$[0,0.15]$} &  \multirow{2}{*}{$(0.15,0.25]$} & \multirow{2}{*}{$(0.25,0.30]$} & \multirow{2}{*}{$(0.30,0.35]$} & \multirow{2}{*}{$(0.35,0.40]$} & \multirow{2}{*}{$(0.40,0.50]$} & \multirow{2}{*}{$(0.50,1]$} & & Mean & \multirow{2}{*}{RMSE}\\
Model &&&&&&&&&Bias&\\
\hline
 &&&&&&&&&&\\
\multicolumn{3}{l}{\textbf{Scenario 1} $\left(\gamma = 165, \rho_0 = 0.25\right)$}&&&&&&&&\\
\cline{1-2}
  EWOC (median) & 0.0 & 5.9 & 10.4 & 17.4 & 22.7 & 31.0 & 12.6 && 14.8 & 28.2 \\ 
EWOC (next dose) & 0.0 & 23.9 & 22.5 & 24.7 & 16.6 & 11.7 & 0.6 && -5.1 & 18.7 \\ 
  TR & 0.0 & 6.7 & 14.7 & 24.5 & 25.7 & 24.9 & 3.5 && 6.8 & 20.2 \\ 
  Hybrid ($\alpha_{\min} = 0.10$) & 0.0 & 6.1 & 10.9 & 24.6 & 27.4 & 25.5 & 5.5 && 9.3 & 22.6 \\ 
  Hybrid ($\alpha_{\min} = 0.25$) & 0.0 & 5.3 & 16.1 & 25.7 & 23.8 & 25.0 & 4.1 && 7.1 & 20.7 \\ 
  EAT & 0.0 & 5.6 & 11.9 & 26.8 & 26.1 & 24.0 & 5.6 && 8.5 & 21.8 \\ 
  TDFB ($\alpha_{\min} = 0.10$) & 0.0 & 5.5 & 11.6 & 22.4 & 26.1 & 29.3 & 5.1 && 9.9 & 22.5 \\ 
  TDFB ($\alpha_{\min} = 0.25$) & 0.0 & 6.8 & 10.8 & 24.0 & 26.3 & 25.8 & 6.3 && 9.4 & 22.6 \\ 
 &&&&&&&&&&\\
\multicolumn{3}{l}{\textbf{Scenario 2} $\left(\gamma = 175, \rho_0 = 0.30\right)$}&&&&&&&&\\
\cline{1-2}
  EWOC (median) & 0.0 & 0.0 & 11.1 & 32.2 & 34.4 & 21.3 & 1.0 && 30.0 & 56.7 \\
EWOC (next dose)& 0.0 & 0.0 & 26.2 & 38.1 & 26.1 & 9.4 & 0.2 && 6.7 & 40.8 \\ 
  TR & 0.0 & 0.0 & 6.3 & 24.6 & 36.7 & 29.3 & 3.1 && 44.4 & 67.9 \\ 
  Hybrid ($\alpha_{\min} = 0.10$) & 0.0 & 0.0 & 7.9 & 27.4 & 36.4 & 26.8 & 1.5 && 38.6 & 63.2 \\ 
  Hybrid ($\alpha_{\min} = 0.25$) & 0.0 & 0.0 & 6.1 & 26.6 & 35.2 & 29.7 & 2.4 && 43.7 & 67.0 \\ 
  EAT & 0.0 & 0.0 & 6.5 & 25.7 & 34.5 & 30.7 & 2.6 && 45.9 & 70.3 \\ 
  TDFB ($\alpha_{\min} = 0.10$) & 0.0 & 0.0 & 8.1 & 26.1 & 34.1 & 28.8 & 2.9 && 42.6 & 68.7 \\ 
  TDFB ($\alpha_{\min} = 0.25$) & 0.0 & 0.0 & 6.4 & 24.8 & 33.3 & 33.1 & 2.4 && 46.5 & 69.3 \\ 
 &&&&&&&&&&\\
 
 %UP TO HERE WITH BIASES - STILL NEED TO DO RMSE AND MEDIANS
\multicolumn{3}{l}{\textbf{Scenario 3} $\left(\gamma = 200, \rho_0 = 0.03\right)$}&&&&&&&&\\
\cline{1-2}
  EWOC (median) & 0.0 & 2.5 & 2.9 & 5.0 & 9.2 & 19.2 & 61.2 && -20.0 & 25.4 \\
EWOC (next dose) & 5.2 & 30.8 & 17.6 & 16.4 & 12.1 & 12.0 & 5.9 && -4.2 & 12.4 \\ 
  TR & 1.8 & 22.5 & 17.4 & 18.0 & 16.6 & 16.0 & 7.7 && -1.0 & 10.8 \\ 
  Hybrid ($\alpha_{\min} = 0.10$) & 1.9 & 21.3 & 16.3 & 17.3 & 17.2 & 16.0 & 10.0 && -0.1 & 11.5 \\ 
  Hybrid ($\alpha_{\min} = 0.25$) & 1.1 & 22.4 & 18.1 & 19.3 & 17.0 & 14.9 & 7.2 && -0.8 & 10.8 \\ 
  EAT & 1.8 & 23.5 & 17.3 & 19.4 & 15.4 & 14.4 & 8.2 && -1.3 & 10.7 \\ 
  TDFB ($\alpha_{\min} = 0.10$) & 1.4 & 21.5 & 16.1 & 19.3 & 17.0 & 14.5 & 10.2 && -0.2 & 11.2 \\ 
  TDFB ($\alpha_{\min} = 0.25$) & 2.2 & 25.0 & 16.6 & 19.4 & 15.0 & 14.7 & 7.1 && -0.6 & 10.9 \\ 
 &&&&&&&&&&\\
\multicolumn{3}{l}{\textbf{Scenario 4} $\left(\gamma = 250, \rho_0 = 0.05\right)$}&&&&&&&&\\
\cline{1-2}
  EWOC (median) & 0.2 & 3.7 & 6.8 & 11.4 & 18.3 & 27.9 & 31.7 && 22.6 & 33.9 \\ 
EWOC (next dose) & 2.0 & 27.0 & 24.3 & 19.0 & 14.8 & 10.1 & 2.8 && -8.6 & 22.8 \\ 
  TR & 0.1 & 15.0 & 21.6 & 19.9 & 20.8 & 17.6 & 5.0 && 0.3 & 19.3 \\ 
  Hybrid ($\alpha_{\min} = 0.10$) & 0.3 & 10.0 & 20.2 & 23.9 & 18.1 & 20.2 & 7.3 && 3.2 & 20.2 \\ 
  Hybrid ($\alpha_{\min} = 0.25$) & 0.2 & 15.2 & 20.2 & 20.3 & 20.3 & 18.0 & 5.8 && 0.9 & 20.1 \\ 
  EAT & 0.3 & 13.3 & 19.7 & 24.1 & 18.8 & 17.3 & 6.5 && 1.3 & 19.9 \\ 
  TDFB ($\alpha_{\min} = 0.10$) & 0.1 & 11.8 & 20.8 & 20.9 & 21.6 & 18.0 & 6.8 && 2.5 & 20.2 \\ 
  TDFB ($\alpha_{\min} = 0.25$) & 0.5 & 12.5 & 21.7 & 22.0 & 18.6 & 19.4 & 5.3 && 1.4 & 19.9 \\ 
 &&&&&&&&&&\\
\multicolumn{3}{l}{\textbf{Scenario 5} $\left(\gamma = 300, \rho_0 = 0.001\right)$}&&&&&&&&\\
\cline{1-2}
  EWOC (median) & 0.1 & 0.8 & 2.4 & 2.3 & 5.5 & 15.7 & 73.2 && 30.6 & 36.4 \\
EWOC (next dose) & 8.9 & 28.7 & 18.4 & 12.4 & 13.0 & 12.1 & 6.5 && -5.7 & 16.6 \\ 
  TR & 4.6 & 23.8 & 19.5 & 13.3 & 14.5 & 14.7 & 9.6 && -1.9 & 15.2 \\ 
  Hybrid ($\alpha_{\min} = 0.10$) & 5.7 & 25.0 & 16.8 & 13.8 & 12.1 & 15.7 & 10.9 && -2.1 & 15.8 \\ 
  Hybrid ($\alpha_{\min} = 0.25$) & 4.2 & 24.4 & 17.8 & 14.1 & 12.4 & 17.3 & 9.8 && -1.8 & 14.9 \\ 
  EAT & 3.9 & 25.2 & 17.8 & 12.4 & 14.3 & 15.9 & 10.5 && -1.5 & 15.1 \\ 
  TDFB ($\alpha_{\min} = 0.10$) & 4.3 & 24.3 & 17.1 & 14.5 & 13.6 & 16.5 & 9.7 && -1.7 & 14.9 \\ 
  TDFB ($\alpha_{\min} = 0.25$) & 4.4 & 24.3 & 16.9 & 12.8 & 14.7 & 16.1 & 10.8 && -1.6 & 15.2 \\ 
 &&&&&&&&&&\\
\multicolumn{3}{l}{\textbf{Scenario 6} $\left(\gamma = 300, \rho_0 = 0.02\right)$}&&&&&&&&\\
\cline{1-2}
  EWOC (median) & 0.0 & 2.1 & 4.9 & 10.3 & 14.0 & 28.9 & 39.8 && 29.0 & 39.7 \\ 
EWOC (next dose) & 1.7 & 29.5 & 21.7 & 17.6 & 15.1 & 11.0 & 3.4 && -8.5 & 23.6 \\ 
  TR & 0.5 & 16.7 & 20.7 & 23.2 & 16.5 & 17.9 & 4.5 && -0.7 & 21.0 \\ 
  Hybrid ($\alpha_{\min} = 0.10$) & 0.8 & 15.6 & 20.0 & 19.7 & 18.5 & 19.3 & 6.1 && 0.4 & 22.1 \\ 
  Hybrid ($\alpha_{\min} = 0.25$) & 0.3 & 16.2 & 20.4 & 19.1 & 18.3 & 18.4 & 7.3 && 1.0 & 22.3 \\ 
  EAT & 0.5 & 17.3 & 19.5 & 19.7 & 18.3 & 19.1 & 5.6 && -0.4 & 21.8 \\ 
  TDFB ($\alpha_{\min} = 0.10$) & 0.5 & 14.2 & 21.7 & 21.2 & 18.6 & 18.8 & 5.0 && 0.3 & 20.6 \\ 
  TDFB ($\alpha_{\min} = 0.25$) & 0.3 & 15.6 & 19.2 & 21.3 & 18.1 & 18.3 & 7.2 && 1.5 & 22.1 \\ 
 &&&&&&&&&&\\
\multicolumn{3}{l}{\textbf{Scenario 7} $\left(\gamma = 350, \rho_0 = 0.01\right)$}&&&&&&&&\\
\cline{1-2}
  EWOC (median) & 0.0 & 3.0 & 5.1 & 7.9 & 13.0 & 30.2 & 40.8 && 31.3 & 41.7 \\
EWOC (next dose) & 3.2 & 29.3 & 21.1 & 17.1 & 14.8 & 11.6 & 2.9 && -10.0 & 26.9 \\ 
  TR & 0.7 & 20.1 & 19.4 & 18.3 & 17.0 & 17.4 & 7.1 && -1.0 & 25.0 \\ 
  Hybrid ($\alpha_{\min} = 0.10$) & 0.5 & 15.1 & 21.0 & 19.9 & 18.1 & 19.4 & 6.0 && 0.6 & 22.7 \\ 
  Hybrid ($\alpha_{\min} = 0.25$) & 0.6 & 18.3 & 19.1 & 17.5 & 18.2 & 19.5 & 6.8 && 0.1 & 24.6 \\ 
  EAT & 0.7 & 20.9 & 18.6 & 19.8 & 17.4 & 16.1 & 6.5 && -1.9 & 24.3 \\ 
  TDFB ($\alpha_{\min} = 0.10$) & 0.4 & 18.2 & 20.2 & 19.5 & 16.5 & 18.6 & 6.6 && -0.3 & 24.4 \\ 
  TDFB ($\alpha_{\min} = 0.25$) & 0.3 & 17.5 & 21.3 & 20.9 & 16.5 & 18.2 & 5.3 && -1.0 & 23.7 \\ 
 &&&&&&&&&&\\
\multicolumn{3}{l}{\textbf{Scenario 8} $\left(\gamma = 350, \rho_0 = 0.05\right)$}&&&&&&&&\\
\cline{1-2}
  EWOC (median) & 0.1 & 6.6 & 11.2 & 16.8 & 19.4 & 29.3 & 16.6 && 21.0 & 42.6 \\ 
EWOC (next dose) & 1.0 & 30.6 & 26.2 & 19.7 & 13.6 & 7.7 & 1.2 && -20.2 & 40.5 \\ 
  TR & 0.2 & 9.9 & 19.7 & 24.0 & 21.8 & 18.1 & 6.3 && 3.9 & 34.7 \\ 
  Hybrid ($\alpha_{\min} = 0.10$) & 0.1 & 11.4 & 19.3 & 23.3 & 20.8 & 17.8 & 7.3 && 4.2 & 35.8 \\ 
  Hybrid ($\alpha_{\min} = 0.25$) & 0.1 & 11.0 & 22.0 & 22.9 & 20.3 & 18.3 & 5.4 && 2.7 & 34.4 \\ 
  EAT & 0.3 & 12.5 & 19.8 & 25.8 & 20.1 & 16.8 & 4.7 && 1.0 & 34.2 \\ 
  TDFB ($\alpha_{\min} = 0.10$) & 0.0 & 11.9 & 20.0 & 25.2 & 20.5 & 17.0 & 5.4 && 2.1 & 34.3 \\ 
  TDFB ($\alpha_{\min} = 0.25$) & 0.1 & 12.6 & 18.2 & 27.0 & 20.4 & 16.1 & 5.6 && 1.5 & 34.8 \\ 
 &&&&&&&&&&\\
\multicolumn{3}{l}{\textbf{Scenario 9} $\left(\gamma = 400, \rho_0 = 0.001\right)$}&&&&&&&&\\
\cline{1-2}
  EWOC (median) & 0.0 & 1.8 & 2.8 & 5.5 & 6.5 & 83.4 & 0.0 && 19.9 & 22.5 \\ 
EWOC (next dose) & 6.3 & 30.8 & 17.5 & 12.8 & 10.9 & 21.7 & 0.0 && -8.4 & 23.8 \\ 
  TR & 2.3 & 21.5 & 14.6 & 15.9 & 12.9 & 32.8 & 0.0 && -0.5 & 20.8 \\ 
  Hybrid ($\alpha_{\min} = 0.10$) & 3.4 & 20.5 & 13.6 & 15.2 & 13.0 & 34.3 & 0.0 & &-0.4 & 21.0 \\ 
  Hybrid ($\alpha_{\min} = 0.25$) & 2.5 & 20.6 & 16.7 & 15.3 & 12.8 & 32.1 & 0.0 && -0.7 & 20.6 \\ 
  EAT & 2.3 & 22.7 & 14.0 & 18.9 & 13.1 & 29.0 & 0.0 && -1.7 & 20.6 \\ 
  TDFB ($\alpha_{\min} = 0.10$) & 2.4 & 22.1 & 16.1 & 16.8 & 11.1 & 31.5 & 0.0 && -1.5 & 20.5 \\ 
  TDFB ($\alpha_{\min} = 0.25$) & 2.1 & 21.6 & 16.0 & 13.8 & 12.9 & 33.6 & 0.0 && -0.3 & 20.4 \\ 
 &&&&&&&&&&\\
\multicolumn{3}{l}{\textbf{Scenario 10} $\left(\gamma = 400, \rho_0 = 0.03\right)$}&&&&&&&&\\
\cline{1-2}
  EWOC (median) & 0.2 & 5.8 & 9.3 & 15.6 & 69.1 & 0.0 & 0.0 && 9.5 & 25.0 \\ 
EWOC (next dose) & 1.1 & 30.9 & 25.4 & 17.8 & 24.8 & 0.0 & 0.0 && -21.9 & 40.3 \\ 
  TR & 0.2 & 15.0 & 17.7 & 20.7 & 46.4 & 0.0 & 0.0 && -3.2 & 28.8 \\ 
  Hybrid ($\alpha_{\min} = 0.10$) & 0.1 & 12.7 & 16.6 & 21.7 & 48.9 & 0.0 & 0.0 && -1.7 & 28.3 \\ 
  Hybrid ($\alpha_{\min} = 0.25$) & 0.3 & 11.0 & 16.7 & 22.1 & 49.9 & 0.0 & 0.0 && -0.6 & 27.5 \\ 
  EAT & 0.3 & 14.7 & 19.4 & 20.3 & 45.3 & 0.0 & 0.0 && -4.1 & 29.1 \\ 
  TDFB ($\alpha_{\min} = 0.10$) & 0.3 & 14.2 & 16.8 & 20.6 & 48.1 & 0.0 & 0.0 && -2.3 & 29.5 \\ 
  TDFB ($\alpha_{\min} = 0.25$) & 0.2 & 17.4 & 18.2 & 18.2 & 46.0 & 0.0 & 0.0 && -5.0 & 30.2 \\ 
  &&&&&&&&&&\\
\hline
\hline
\end{tabular}}
\caption[MTD Recommendation percentages]{Recommendation percentages, bias and RMSE for all scenarios with continuous dose interval (TTL $\theta = 0.33$). For all approaches except EWOC, posterior median of MTD equals next dose to be given.}\label{tab:recc}
\end{table}

\clearpage
\newgeometry{left=1.5cm, top=1.5cm}
\thispagestyle{empty}
\begin{table}
\centering
{\tiny
\begin{tabular}{lcccccccccc}
\hline
Scenario/ & \multicolumn{6}{c}{Dose Level} & & Mean& Coherence\\
\cline{2-7}
Method & $d_1$ &  $d_2$ & $d_3$ & $d_4$ & $d_5$ & $d_6$ &&No. DLTs & Violations\\
\hline
 &&&&&&&&&\\
\multicolumn{3}{l}{\textbf{Scenario 1} $\left(\gamma = 165, \rho_0 = 0.25\right)$}&&&&&&&\\
\cline{1-1}
\textit{Probability of DLT} & \textbf{\textit{0.28}} & \textit{0.47} & \textit{0.66} & \textit{0.82} & \textit{0.91} & \textit{0.96} &&  &  \\ 
  EWOC & 66.1 & 29.0 & 4.3 & 0.6 & 0.0 & 0.0 && 14.0 & 0\\ 
  TR & 46.7 & 44.3 & 8.2 & 0.7 & 0.0 & 0.0 && 15.9 & 0 \\ 
  Hybrid ($\alpha_{\min} = 0.10$) & 46.8 & 44.6 & 8.0 & 0.6 & 0.0 & 0.0 && 15.6 & 1 \\ 
  Hybrid ($\alpha_{\min} = 0.25$) & 46.0 & 45.0 & 7.8 & 1.1 & 0.0 & 0.0 && 15.8 & 0 \\ 
  EAT & 47.2 & 42.7 & 8.5 & 1.5 & 0.1 & 0.0 && 15.9 & 0 \\ 
  TDFB ($\alpha_{\min} = 0.10$) & 49.5 & 41.6 & 8.0 & 0.8 & 0.1 & 0.0 && 15.6 & 0 \\ 
  TDFB ($\alpha_{\min} = 0.25$) & 47.1 & 43.0 & 8.5 & 1.3 & 0.1 & 0.0 && 15.8 & 0 \\ 
&&&&&&&&&\\
\multicolumn{3}{l}{\textbf{Scenario 2} $\left(\gamma = 175, \rho_0 = 0.30\right)$}&&&&&&&\\
\cline{1-2}
\textit{Probability of DLT} & \textbf{\textit{0.31}} & \textit{0.36} & \textit{0.41} & \textit{0.46} & \textit{0.52} & \textit{0.57} &&  &  \\ 
  EWOC & 40.2 & 32.1 & 20.3 & 6.0 & 1.2 & 0.1 && 13.8& 0 \\ 
  TR & 24.3 & 30.6 & 25.7 & 13.8 & 4.3 & 1.4 && 15.2 & 0 \\ 
  Hybrid ($\alpha_{\min} = 0.10$) & 28.7 & 29.2 & 23.9 & 12.3 & 4.6 & 1.4&& 14.6 & 0 \\ 
  Hybrid ($\alpha_{\min} = 0.25$) & 22.3 & 29.4 & 28.4 & 14.2 & 4.6 & 1.2 && 15.2 & 1 \\ 
  EAT & 26.7 & 28.2 & 24.3 & 13.9 & 5.0 & 2.0 && 15.1& 0 \\ 
  TDFB ($\alpha_{\min} = 0.10$) & 35.1 & 27.9 & 21.8 & 10.2 & 3.7 & 1.3 && 14.8 & 0 \\ 
  TDFB ($\alpha_{\min} = 0.25$) & 22.2 & 29.9 & 26.1 & 14.7 & 5.3 & 1.7 && 15.2 & 0 \\ 
&&&&&&&&&\\
\multicolumn{3}{l}{\textbf{Scenario 3} $\left(\gamma = 200, \rho_0 = 0.03\right)$}&&&&&&&\\
\cline{1-2}
\textit{Probability of DLT} & \textit{0.05} & \textbf{\textit{0.33}} & \textit{0.84} & \textit{0.98} & \textit{1.00} & \textit{1.00} &&  &  \\ 
  EWOC & 21.0 & 71.7& 7.2 & 0.1 & 0.0& 0.0 && 12.4 & 0 \\ 
  TR & 12.4 & 75.5 & 11.9 & 0.2 & 0.0 & 0.0 && 14.5 & 0 \\ 
  Hybrid ($\alpha_{\min} = 0.10$) & 13.2 & 74.7 & 11.8 & 0.3 & 0.0 & 0.0 && 14.2 & 0 \\ 
  Hybrid ($\alpha_{\min} = 0.25$) & 11.1 & 76.7 & 11.8 & 0.4 & 0.0 & 0.0 && 14.4 & 0 \\ 
  EAT & 13.2 & 74.0 & 12.1 & 0.6 & 0.0 & 0.0 && 14.3 & 0 \\ 
  TDFB ($\alpha_{\min} = 0.10$) & 13.6& 74.0 & 12.0 & 0.3 & 0.0 & 0.0 && 14.2& 0 \\ 
  TDFB ($\alpha_{\min} = 0.25$) & 12.1 & 76.0 & 11.6 & 0.4 & 0.0 & 0.0 && 14.4 & 0 \\ 
&&&&&&&&&\\
\multicolumn{3}{l}{\textbf{Scenario 4} $\left(\gamma = 250, \rho_0 = 0.05\right)$}&&&&&&&\\
\cline{1-2}
\textit{Probability of DLT}& \textit{0.06} & \textit{0.15} & \textbf{\textit{0.33}} & \textit{0.58} & \textit{0.79} & \textit{0.92} &&  &  \\ 
  EWOC & 4.4 & 31.7 & 53.1 & 10.5 & 0.3 & 0.0 && 11.6 & 0 \\ 
  TR & 3.9 & 17.1 & 56.9 & 20.1 & 1.9 & 0.1 && 14.0 & 0 \\ 
  Hybrid ($\alpha_{\min} = 0.10$) & 6.8 & 14.9 & 56.0 & 20.2 & 2.1 & 0.1 && 13.7 & 0\\ 
  Hybrid ($\alpha_{\min} = 0.25$) & 3.3 & 16.4 & 58.2 & 20.4 & 1.7 & 0.0 && 14.0 & 0 \\ 
  EAT & 6.2 & 15.6 & 56.6 & 19.4 & 2.1 & 0.1 && 13.9 & 0 \\ 
  TDFB ($\alpha_{\min} = 0.10$) & 6.7 & 15.9 & 56.3 & 19.2 & 1.9 & 0.1 && 13.8 & 0 \\ 
  TDFB ($\alpha_{\min} = 0.25$) & 3.8 & 17.6 & 57.7 & 18.7 & 2.2 & 0.1 && 14.0 & 0 \\ 
&&&&&&&&&\\
\multicolumn{3}{l}{\textbf{Scenario 5} $\left(\gamma = 300, \rho_0 = 0.001\right)$}&&&&&&&\\
\cline{1-2}
\textit{Probability of DLT} & \textit{0.00} & \textit{0.01} & \textit{0.07} & \textbf{\textit{0.33}} & \textit{0.78} & \textit{0.96} &&  &  \\ 
  EWOC & 2.5 & 3.3 & 26.4 & 61.9& 5.8 & 0.0 && 10.9 & 0 \\ 
  TR & 2.5 & 3.0 & 18.4 & 62.9 & 12.7 & 0.4 && 13.1 & 0 \\ 
  Hybrid ($\alpha_{\min} = 0.10$) & 5.0 & 5.3 & 15.2 & 61.4 & 12.7 & 0.3 && 12.7 & 0 \\ 
  Hybrid ($\alpha_{\min} = 0.25$) & 2.5 & 2.9 & 16.0 & 65.5 & 12.7 & 0.4 && 13.2 & 0 \\ 
  EAT & 5.0 & 2.9 & 16.2 & 62.7 & 12.4 & 0.8 && 12.9 & 0 \\ 
  TDFB ($\alpha_{\min} = 0.10$) & 5.1 & 3.1 & 16.7& 62.1 & 12.6 & 0.5 && 12.9 & 0 \\ 
  TDFB ($\alpha_{\min} = 0.25$) & 2.5 & 2.9 & 17.0& 64.5 & 12.8 & 0.2 && 13.1 & 0 \\ 
&&&&&&&&&\\
\multicolumn{3}{l}{\textbf{Scenario 6} $\left(\gamma = 300, \rho_0 = 0.02\right)$}&&&&&&&\\
\cline{1-2}
\textit{Probability of DLT} & \textit{0.02} & \textit{0.06} & \textit{0.16} & \textbf{\textit{0.33}} & \textit{0.58} & \textit{0.79} &&  &  \\ 
  EWOC & 2.9 & 6.5 & 32.4 & 49.0 & 8.9 & 0.3 && 10.8 & 0 \\ 
  TR & 2.8 & 4.7 & 20.6 & 51.0 & 18.2 & 2.6 && 13.2 & 0 \\ 
  Hybrid ($\alpha_{\min} = 0.10$) & 5.5 & 4.7 & 20.0 & 50.1 & 17.8 & 1.9 && 12.9 & 0 \\ 
  Hybrid ($\alpha_{\min} = 0.25$) & 2.6 & 4.3 & 19.9 & 54.3 & 17.6 & 1.5 && 13.2 & 0 \\ 
  EAT & 5.3 & 3.8 & 18.5 & 51.8 & 18.1 & 2.4 && 13.2 & 0 \\ 
  TDFB ($\alpha_{\min} = 0.10$) & 5.5 & 4.6 & 18.9 & 50.3 & 18.2 & 2.5 && 12.9 & 0 \\ 
  TDFB ($\alpha_{\min} = 0.25$) & 2.8 & 4.2 & 20.9 & 53.4 & 17.0 & 1.8 && 13.3 & 0 \\ 
&&&&&&&&&\\
\multicolumn{3}{l}{\textbf{Scenario 7} $\left(\gamma = 350, \rho_0 = 0.01\right)$}&&&&&&&\\
\cline{1-2}
\textit{Probability of DLT} & \textit{0.01} & \textit{0.03} & \textit{0.07} & \textit{0.16} & \textbf{\textit{0.33}} & \textit{0.56} &&  &  \\ 
  EWOC & 2.6 & 3.3 & 10.1 & 33.1 & 41.9 & 9.0 && 10.0 & 0 \\ 
  TR & 2.6 & 3.5 & 6.4 & 21.5 & 44.7 & 21.3 && 12.4 & 1 \\ 
  Hybrid ($\alpha_{\min} = 0.10$) & 5.1 & 5.5 & 5.1 & 21.5 & 40.9 & 21.8 && 11.9 & 0 \\ 
  Hybrid ($\alpha_{\min} = 0.25$) & 2.6 & 2.9 & 5.2 & 20.6 & 48.8 & 19.9 && 12.5 & 0 \\ 
  EAT & 5.1 & 2.8 & 4.6 & 21.0 & 44.1 & 22.4 && 12.4 & 0 \\ 
  TDFB ($\alpha_{\min} = 0.10$) & 5.2 & 3.1 & 7.3 & 20.6 & 43.2 & 20.8 && 12.0 & 0 \\ 
  TDFB ($\alpha_{\min} = 0.25$) & 2.6 & 2.9 & 5.3 & 21.8 & 47.9 & 19.5 && 12.5 & 0 \\ 
&&&&&&&&&\\
\multicolumn{3}{l}{\textbf{Scenario 8} $\left(\gamma = 350, \rho_0 = 0.05\right)$}&&&&&&&\\
\cline{1-2}
\textit{Probability of DLT} & \textit{0.06} & \textit{0.09} & \textit{0.15} & \textit{0.23} & \textbf{\textit{0.33}} & \textit{0.46} &&  &  \\ 
  EWOC & 3.0 & 6.4 & 18.5 & 35.2 & 28.6 & 8.3 && 10.0 & 0 \\ 
  TR & 3.0 & 4.7 & 10.9 & 21.7 & 33.3 & 26.4 && 12.0 & 0 \\ 
  Hybrid ($\alpha_{\min} = 0.10$) & 5.8 & 6.8 & 8.3 & 22.0 & 32.1 & 25.1 && 11.6 & 1 \\ 
  Hybrid ($\alpha_{\min} = 0.25$) & 2.9 & 4.3 & 8.5 & 24.6 & 34.5 & 25.2 && 12.1 & 0 \\ 
  EAT & 5.6 & 3.8 & 8.6 & 20.7 & 34.2 & 27.1 && 12.1 & 0 \\ 
  TDFB ($\alpha_{\min} = 0.10$) & 5.8 & 4.6 & 9.7& 21.6 & 32.6 & 25.7 && 11.8 & 0 \\ 
  TDFB ($\alpha_{\min} = 0.25$) & 2.8 & 4.6 & 8.3 & 24.0 & 34.3 & 26.0 && 12.2 & 0 \\ 
&&&&&&&&&\\
\multicolumn{3}{l}{\textbf{Scenario 9} $\left(\gamma = 400, \rho_0 = 0.001\right)$}&&&&&&&\\
\cline{1-2}
\textit{Probability of DLT} & \textit{0.00} & \textit{0.00} & \textit{0.01} & \textit{0.04} & \textit{0.13} & \textbf{\textit{0.33}} &&  &  \\ 
  EWOC & 2.5 & 2.6 & 5.6 & 8.4 & 29.8 & 51.1 && 8.6 & 0 \\ 
  TR & 2.5 & 2.6 & 5.4 & 6.9 & 15.2 & 67.3 && 9.9 & 0 \\ 
  Hybrid ($\alpha_{\min} = 0.10$) & 5.0 & 2.8 & 3.1 & 8.6 & 15.8 & 64.6 && 9.7 & 0 \\ 
  Hybrid ($\alpha_{\min} = 0.25$) & 2.5 & 2.6 & 3.0 & 6.4 & 16.9 & 68.6 && 10.0 & 0 \\ 
  EAT & 5.0 & 2.6 & 2.8 & 4.1 & 17.0 & 68.4 && 10.1 & 0 \\ 
  TDFB ($\alpha_{\min} = 0.10$) & 5.0& 2.6 & 5.3 & 4.5 & 15.4 & 67.1 && 9.9 & 0 \\ 
  TDFB ($\alpha_{\min} = 0.25$) & 2.5 & 2.6& 2.9 & 5.0 & 18.9 & 68.1 && 10.4 & 0 \\ 
&&&&&&&&&\\
\multicolumn{3}{l}{\textbf{Scenario 10} $\left(\gamma = 400, \rho_0 = 0.03\right)$}&&&&&&&\\
\cline{1-2}
\textit{Probability of DLT} & \textit{0.03} & \textit{0.06} & \textit{0.09} & \textit{0.15} & \textit{0.23} & \textbf{\textit{0.33}} &&  &  \\ 
  EWOC & 2.7 & 3.7 & 7.8 & 21.7 & 30.9 & 33.1 && 8.9 & 0 \\ 
  TR & 2.7 & 3.7 & 5.8 & 11.7 & 20.7 & 55.3 && 10.2 & 0 \\ 
  Hybrid ($\alpha_{\min} = 0.10$) & 5.8 & 6.0 & 6.7 & 10.2 & 19.6 & 51.8 && 9.7 & 1 \\ 
  Hybrid ($\alpha_{\min} = 0.25$) & 2.7 & 3.2 & 5.0 & 11.0 & 21.7 & 56.4 && 10.2 & 0 \\ 
  EAT & 5.4 & 3.3 & 3.8 & 9.2 & 19.5 & 58.8 && 10.2 & 0 \\ 
  TDFB ($\alpha_{\min} = 0.10$) & 5.5 & 3.4 & 7.0 & 9.7 & 18.7 & 55.6 && 10.0 & 0 \\ 
  TDFB ($\alpha_{\min} = 0.25$) & 2.7 & 3.1 & 4.8 & 11.0 & 22.1 & 56.0 && 10.4 & 0 \\ 
  &&&&&&&&&\\
\hline
\hline
\end{tabular}}
\caption[Experimentation percentages]{Experimentation percentages for discrete dose scenarios (TTL $\theta = 0.33$). Denominators (number of times feasibility bound increased across 1000 trials) for approaches not guaranteeing coherence: TR design, 5000; Hybrid design, 19000.}\label{tab:expd}
\end{table}

\clearpage
\newgeometry{left=1.5cm, top=0.1cm}
\thispagestyle{empty}
\begin{table}
\centering
{\tiny
\begin{tabular}{lcccccccccc}
\hline
Scenario/ & \multicolumn{6}{c}{Probability of DLT} & & Mean& \multirow{2}{*}{RMSE}\\
\cline{2-7}
Method & $d_1$ &  $d_2$ & $d_3$ & $d_4$ & $d_5$ & $d_6$ &&Bias & \\
\hline
 &&&&&&&&&\\
\multicolumn{3}{l}{\textbf{Scenario 1} $\left(\gamma = 165, \rho_0 = 0.25\right)$}&&&&&&&\\
\cline{1-1}
\textit{Probability of DLT} & \textbf{\textit{0.28}} & \textit{0.47} & \textit{0.66} & \textit{0.82} & \textit{0.91} & \textit{0.96} &&  &  \\ 
  EWOC (median) & 38.0 & 57.9 & 3.8 & 0.2 & 0.1 & 0.0 && 33.3 & 43.7 \\ 
  EWOC (next dose)& 80.2 & 19.5 & 0.2 & 0.1 & 0.0 & 0.0 && 10.1 & 23.0 \\ 
  TR & 60.3 & 39.3 & 0.4 & 0.0 & 0.0 & 0.0 && 20.1 & 32.0 \\ 
  Hybrid ($\alpha_{\min} = 0.10$) & 54.5 & 44.5 & 1.0 & 0.0 & 0.0& 0.0 && 23.3 & 34.8 \\ 
  Hybrid ($\alpha_{\min} = 0.25$) & 56.7 & 42.4 & 0.9 & 0.0 & 0.0 & 0.0&& 22.1 & 33.9 \\ 
  EAT & 55.6 & 43.5 & 0.9 & 0.0 & 0.0 & 0.0 && 22.7 & 34.3 \\ 
  TDFB ($\alpha_{\min} = 0.10$) & 55.3 & 43.4 & 1.3 & 0.0 & 0.0 & 0.0 && 23.0& 34.9 \\ 
  TDFB ($\alpha_{\min} = 0.25$) & 57.6 & 41.0 & 1.4 & 0.0 & 0.0 & 0.0 && 21.9 & 34.1 \\ 
&&&&&&&&&\\
\multicolumn{3}{l}{\textbf{Scenario 2} $\left(\gamma = 175, \rho_0 = 0.30\right)$}&&&&&&&\\
\cline{1-2}
\textit{Probability of DLT} & \textbf{\textit{0.31}} & \textit{0.36} & \textit{0.41} & \textit{0.46} & \textit{0.52} & \textit{0.57} &&  &  \\ 
EWOC (median) & 26.6 & 36.9 & 23.5 & 10.7 & 2.0 & 0.3 && 62.8 & 81.7 \\ 
  EWOC (next dose)& 48.6 & 32.1 & 16.1 & 2.7 & 0.5 & 0.0 && 37.2 & 56.8 \\ 
  TR & 22.1 & 34.3 & 30.4 & 10.9 & 2.0 & 0.3 && 68.7 & 85.7 \\ 
  Hybrid ($\alpha_{\min} = 0.10$) & 20.1 & 33.6 & 30.2 & 12.4 & 2.5 & 1.2 && 73.6 & 91.7 \\ 
  Hybrid ($\alpha_{\min} = 0.25$) & 20.6 & 36.1 & 29.2 & 11.7 & 2.4 & 0.0 && 69.6 & 86.1 \\ 
  EAT & 20.8 & 35.6 & 27.7 & 13.4 & 2.5 & 0.0 && 70.6 & 87.6 \\ 
  TDFB ($\alpha_{\min} = 0.10$) & 27.7 & 32.9 & 26.8 & 10.0 & 2.3 & 0.3 && 63.6 & 82.8 \\ 
  TDFB ($\alpha_{\min} = 0.25$) & 20.6 & 35.1 & 29.0 & 12.3 & 2.7 & 0.3 && 71.2 & 88.4 \\ 
&&&&&&&&&\\
\multicolumn{3}{l}{\textbf{Scenario 3} $\left(\gamma = 200, \rho_0 = 0.03\right)$}&&&&&&&\\
\cline{1-2}
\textit{Probability of DLT} & \textit{0.05} & \textbf{\textit{0.33}} & \textit{0.84} & \textit{0.98} & \textit{1.00} & \textit{1.00} &&  &  \\ 
  EWOC (median) & 0.0 & 69.6 & 30.3 & 0.1 & 0.0 & 0.0 && 15.3 & 27.7 \\ 
  EWOC (next dose)& 10.7 & 88.2 & 1.1 & 0.0 & 0.0 & 0.0 && -4.8 & 17.2 \\ 
  TR & 5.0 & 91.7 & 3.3 & 0.0 & 0.0 & 0.0 && -0.9 & 14.4 \\ 
  Hybrid ($\alpha_{\min} = 0.10$) & 3.6 & 93.7 & 2.7 & 0.0 & 0.0 & 0.0 && -0.5 & 12.6 \\ 
  Hybrid ($\alpha_{\min} = 0.25$) & 3.8 & 94.1 & 2.1 & 0.0 & 0.0 & 0.0 && -0.9 & 12.1 \\ 
  EAT & 4.0 & 92.2 & 3.8 & 0.0 & 0.0 & 0.0 && -0.1 & 14.0 \\ 
  TDFB ($\alpha_{\min} = 0.10$) & 2.7 & 94.2 & 3.1 & 0.0 & 0.0 & 0.0 && 0.2 & 12.0 \\ 
  TDFB ($\alpha_{\min} = 0.25$) & 3.0 & 94.7 & 2.3 & 0.0 & 0.0 & 0.0 && -0.4 & 11.5 \\ 
&&&&&&&&&\\
\multicolumn{3}{l}{\textbf{Scenario 4} $\left(\gamma = 250, \rho_0 = 0.05\right)$}&&&&&&&\\
\cline{1-2}
\textit{Probability of DLT}& \textit{0.06} & \textit{0.15} & \textbf{\textit{0.33}} & \textit{0.58} & \textit{0.79} & \textit{0.92} &&  &  \\ 
  EWOC (median) & 0.0 & 1.3 & 54.8 & 41.7 & 2.1 & 0.1 && 22.5 & 36.2 \\ 
  EWOC (next dose)& 0.0 & 23.2 & 71.3 & 5.5 & 0.0 & 0.0 && -8.9 & 26.8 \\ 
  TR & 0.0 & 10.8 & 77.7 & 11.3 & 0.2 & 0.0 && 0.5 & 23.9 \\ 
  Hybrid ($\alpha_{\min} = 0.10$) & 0.0 & 8.4 & 77.7 & 13.7 & 0.2 & 0.0 && 2.9 & 23.9 \\ 
  Hybrid ($\alpha_{\min} = 0.25$) & 0.0 & 11.2 & 77.7 & 11.0 & 0.1 & 0.0&& 0.0 & 23.8 \\ 
  EAT & 0.0 & 11.7 & 79.8 & 8.4 & 0.1 & 0.0 && -1.6 & 22.6 \\ 
  TDFB ($\alpha_{\min} = 0.10$) & 0.0 & 9.1 & 80.9 & 9.9 & 0.1 & 0.0 && 0.5 & 22.0 \\ 
  TDFB ($\alpha_{\min} = 0.25$) & 0.0 & 11.2 & 77.3 & 11.5 & 0.0 & 0.0 && 0.2 & 23.8 \\ 
&&&&&&&&&\\
\multicolumn{3}{l}{\textbf{Scenario 5} $\left(\gamma = 300, \rho_0 = 0.001\right)$}&&&&&&&\\
\cline{1-2}
\textit{Probability of DLT} & \textit{0.00} & \textit{0.01} & \textit{0.07} & \textbf{\textit{0.33}} & \textit{0.78} & \textit{0.96} &&  &  \\ 
  EWOC (median) & 0.0 & 0.0 & 0.0 & 49.8 & 49.1 & 1.1 && 25.7 & 36.6 \\ 
  EWOC (next dose)& 0.0 & 0.0 & 17.7 & 79.4 & 2.9 & 0.0 && -7.4 & 22.7 \\ 
  TR & 0.0 & 0.0 & 11.9 & 82.7 & 5.4 & 0.0 && -3.3 & 20.8 \\ 
  Hybrid ($\alpha_{\min} = 0.10$) & 0.0 & 0.0 & 10.4 & 82.9 & 6.7 & 0.0 && -1.9 & 20.7 \\ 
  Hybrid ($\alpha_{\min} = 0.25$) & 0.0 & 0.0 & 10.2 & 86.0 & 3.8 & 0.0 && -3.2 & 18.7 \\ 
  EAT & 0.0 & 0.0 & 9.9 & 85.4 & 4.7 & 0.0 && -2.6 & 19.1 \\ 
  TDFB ($\alpha_{\min} = 0.10$) & 0.0 & 0.0 & 10.7 & 84.0 & 5.3 & 0.0 && -2.7 & 20.0 \\ 
  TDFB ($\alpha_{\min} = 0.25$) & 0.0 & 0.0 & 9.5 & 84.3 & 6.2 & 0.0 && -1.7 & 19.8 \\ 
&&&&&&&&&\\
\multicolumn{3}{l}{\textbf{Scenario 6} $\left(\gamma = 300, \rho_0 = 0.02\right)$}&&&&&&&\\
\cline{1-2}
\textit{Probability of DLT} & \textit{0.02} & \textit{0.06} & \textit{0.16} & \textbf{\textit{0.33}} & \textit{0.58} & \textit{0.79} &&  &  \\ 
  EWOC (median) & 0.0 & 0.0 & 1.4& 50.4 & 44.5 & 3.7 && 25.3& 39.0 \\ 
  EWOC (next dose)& 0.0 & 0.0 & 27.6 & 65.6 & 6.8 & 0.0 && -10.4 & 29.3 \\ 
  TR & 0.0& 0.0 & 14.7 & 73.8 & 11.3 & 0.2 && -1.5 & 25.9 \\ 
  Hybrid ($\alpha_{\min} = 0.10$) & 0.0 & 0.0 & 14.2 & 72.3 & 13.1 & 0.4 && -0.2 & 26.9 \\ 
  Hybrid ($\alpha_{\min} = 0.25$) & 0.0 & 0.0 & 12.5 & 75.7 & 11.8 & 0.0 && -0.4 & 24.7 \\ 
  EAT & 0.0 & 0.0 & 14.8 & 74.6 & 10.4 & 0.2 && -2.0 & 25.5 \\ 
  TDFB ($\alpha_{\min} = 0.10$) & 0.0 & 0.0 & 12.6 & 74.1 & 13.0 & 0.3 && 0.5 & 25.9 \\ 
  TDFB ($\alpha_{\min} = 0.25$) & 0.0& 0.0 & 16.5 & 72.9 & 10.4 & 0.2 && -2.9 & 26.3 \\ 
&&&&&&&&&\\
\multicolumn{3}{l}{\textbf{Scenario 7} $\left(\gamma = 350, \rho_0 = 0.01\right)$}&&&&&&&\\
\cline{1-2}
\textit{Probability of DLT} & \textit{0.01} & \textit{0.03} & \textit{0.07} & \textit{0.16} & \textbf{\textit{0.33}} & \textit{0.56} &&  &  \\ 
  EWOC (median) & 0.0 & 0.0 & 0.0 & 2.1 & 44.2 & 53.7 && 25.8 & 37.4 \\ 
  EWOC (next dose)& 0.0 & 0.0 & 0.3 & 30.5 & 61.3 & 7.9&& -11.6 & 31.5 \\ 
  TR & 0.0 & 0.0 & 0.0 & 15.1 & 70.4 & 14.5 && -0.3 & 27.2 \\ 
  Hybrid ($\alpha_{\min} = 0.10$) & 0.0 & 0.0 & 0.0 & 17.4 & 64.5 & 18.1 && 0.4 & 29.8 \\ 
  Hybrid ($\alpha_{\min} = 0.25$) & 0.0 & 0.0 & 0.0 & 16.5 & 68.5 & 15.0 && -0.8 & 28.1 \\ 
  EAT & 0.0 & 0.0 & 0.3 & 19.0 & 65.9 & 14.8 && -2.4 & 29.6 \\ 
  TDFB ($\alpha_{\min} = 0.10$) & 0.0 & 0.0 & 0.0 & 17.2 & 66.9 & 15.9 && -0.7 & 28.8 \\ 
  TDFB ($\alpha_{\min} = 0.25$) & 0.0 & 0.0 & 0.1 & 18.2 & 67.8 & 13.9 && -2.3 & 28.5 \\ 
&&&&&&&&&\\
\multicolumn{3}{l}{\textbf{Scenario 8} $\left(\gamma = 350, \rho_0 = 0.05\right)$}&&&&&&&\\
\cline{1-2}
\textit{Probability of DLT} & \textit{0.06} & \textit{0.09} & \textit{0.15} & \textit{0.23} & \textbf{\textit{0.33}} & \textit{0.46} &&  &  \\ 
  EWOC (median) & 0.0 & 0.0 & 0.9 & 12.4 & 40.1 & 46.6 && 16.2 & 39.6 \\ 
  EWOC (next dose)& 0.0& 0.2 & 7.9 & 38.1 & 43.9 & 9.9 && -22.3 & 45.1 \\ 
  TR & 0.0 & 0.0 & 0.5 & 21.6 & 49.8 & 28.1 && 2.8 & 36.0 \\ 
  Hybrid ($\alpha_{\min} = 0.10$) & 0.0 & 0.0 & 1.0 & 20.5 & 50.0 & 28.5 && 3.0 & 36.4 \\ 
  Hybrid ($\alpha_{\min} = 0.25$) & 0.0 & 0.0 & 0.5 & 22.2 & 49.0 & 28.3 && 2.6 & 36.2 \\ 
  EAT & 0.0 & 0.0 & 0.7 & 21.5 & 52.0 & 25.8 && 1.5 & 35.4 \\ 
  TDFB ($\alpha_{\min} = 0.10$) & 0.0 & 0.0& 0.7 & 20.1 & 51.2 & 28.0 && 3.3 & 35.7 \\ 
  TDFB ($\alpha_{\min} = 0.25$) & 0.0 & 0.0 & 1.1 & 21.7 & 53.4 & 23.8 && -0.1 & 35.3 \\ 
&&&&&&&&&\\
\multicolumn{3}{l}{\textbf{Scenario 9} $\left(\gamma = 400, \rho_0 = 0.001\right)$}&&&&&&&\\
\cline{1-2}
\textit{Probability of DLT} & \textit{0.00} & \textit{0.00} & \textit{0.01} & \textit{0.04} & \textit{0.13} & \textbf{\textit{0.33}} &&  &  \\ 
  EWOC (median) & 0.0 & 0.0 & 0.0 & 0.0 & 0.4& 99.6 && -0.2 & 3.2 \\
  EWOC (next dose)& 0.0 & 0.0 & 0.0 & 0.1 & 24.0 & 75.9 && -12.1 & 24.7 \\ 
  TR & 0.0 & 0.0 & 0.0 & 0.0 & 9.7 & 90.3 && -4.9 & 15.6 \\ 
  Hybrid ($\alpha_{\min} = 0.10$) & 0.0 & 0.0 & 0.0 & 0.1 & 12.5 & 87.4 && -6.4 & 18.0 \\ 
  Hybrid ($\alpha_{\min} = 0.25$) & 0.0 & 0.0 & 0.0 & 0.1 & 8.1 & 91.8 && -4.2 & 14.6 \\ 
  EAT & 0.0 & 0.0 & 0.0 & 0.0 & 11.1 & 88.9 && -5.6 & 16.7 \\ 
  TDFB ($\alpha_{\min} = 0.10$) & 0.0 & 0.0 & 0.0 & 0.1 & 10.5 & 89.4 && -5.4 & 16.5 \\ 
  TDFB ($\alpha_{\min} = 0.25$) & 0.0 & 0.0 & 0.0 & 0.1 & 11.5 & 88.4 && -5.9 & 17.3 \\ 
&&&&&&&&&\\
\multicolumn{3}{l}{\textbf{Scenario 10} $\left(\gamma = 400, \rho_0 = 0.03\right)$}&&&&&&&\\
\cline{1-2}
\textit{Probability of DLT} & \textit{0.03} & \textit{0.06} & \textit{0.09} & \textit{0.15} & \textit{0.23} & \textbf{\textit{0.33}} &&  &  \\ 
  EWOC (median) & 0.0 & 0.0 & 0.0 & 0.5 & 11.2 & 88.3 && -6.1 & 18.2 \\ 
  EWOC (next dose)& 0.0 & 0.0 & 0.2 & 6.8 & 41.0 & 52.0 && -27.6 & 41.8 \\ 
  TR & 0.0 & 0.0 & 0.0 & 1.4 & 18.3 & 80.3 && -10.6 & 24.4 \\ 
  Hybrid ($\alpha_{\min} = 0.10$) & 0.0 & 0.0 & 0.1 & 1.1 & 19.7 & 79.1 && -11.1 & 25.0 \\ 
  Hybrid ($\alpha_{\min} = 0.25$) & 0.0 & 0.0 & 0.0& 1.3 & 20.5 & 78.2 && -11.6 & 25.4 \\ 
  EAT & 0.0 & 0.0 & 0.0 & 1.6 & 19.2 & 79.2 && -11.2 & 25.3 \\ 
  TDFB ($\alpha_{\min} = 0.10$) & 0.0 & 0.0 & 0.0 & 1.4 & 19.3 & 79.3 && -11.1 & 25.0 \\ 
  TDFB ($\alpha_{\min} = 0.25$) & 0.0 & 0.0 & 0.1 & 1.3 & 20.9 & 77.7 && -11.9 & 26.0 \\ 
%  &&&&&&&&&\\
\hline
\hline
\end{tabular}}
\caption[Recommendation percentages]{Recommendation percentages, bias and RMSE for discrete dose scenarios (TTL $\theta = 0.33$). For all approaches except EWOC, posterior median of MTD equals next dose to be given.}\label{tab:recd}
\end{table}


\restoregeometry
\clearpage
\newpage


\begin{table}[h!]
\centering
\begin{tabular}{cccccccc}
\hline
\multicolumn{8}{c}{Continuous Dose Scenarios}\\
\hline
Scenario & MTD ($\gamma$) & $\rho_0$ & \multicolumn{3}{c}{${\Bbb P}\left(\text{DLT at }x_{\max}\right)$} & \multicolumn{2}{c}{$\beta$} \\
\hline
Power & $250$ & $0$ & \multicolumn{3}{c}{$1$} & \multicolumn{2}{c}{$0.143$} \\
Hyperbolic Tangent & $250$ & $0.13$ & \multicolumn{3}{c}{$0.69$} &  \multicolumn{2}{c}{$1.062$} \\
\hline
\multicolumn{8}{c}{}\\
\hline
\multicolumn{8}{c}{Discrete Dose Scenarios}\\
\hline
\multirow{2}{*}{Scenario}&\multicolumn{7}{c}{${\Bbb P}(DLT)$}\\
\cline{2-8}
 & $d_1$ & $d_2$ && $d_3$ & $d_4$ & $d_5$ & $d_6$ \\
\hline
Power& 0.02 &0.17 &&\bf{0.33} &0.51 &0.70& 0.90\\
Hyperbolic Tangent&0.15 &0.23 &&\bf{0.33} &0.44& 0.55& 0.65\\
\hline
\hline
\end{tabular}
\caption{Dose-toxicity scenarios (for both continuous dose interval and discrete dose settings) for sensitivity analysis. MTDs are shown in bold.}\label{tab:sensscens}
\end{table}

\clearpage
\thispagestyle{empty}
\newgeometry{left=1.5cm, top=1.5cm}

\begin{table}
\centering
{\tiny
\begin{tabular}{lcccccccccc}
\hline
& \multicolumn{7}{c}{Probability of DLT} & & & \\
\cline{2-8}
Scenario/ & \multirow{2}{*}{$[0,0.15]$} &  \multirow{2}{*}{$(0.15,0.25]$} & \multirow{2}{*}{$(0.25,0.30]$} & \multirow{2}{*}{$(0.30,0.35]$} & \multirow{2}{*}{$(0.35,0.40]$} & \multirow{2}{*}{$(0.40,0.50]$} & \multirow{2}{*}{$(0.50,1]$} & & Mean & Coherence\\
Model &&&&&&&&&No. DLTs& Violations\\
\hline
&&&&&&&&&&\\
\multicolumn{3}{l}{\textbf{Power} $\left(\gamma = 250\right)$}&&&&&&&&\\
\cline{1-2}
EWOC & 9.0 & 26.5 & 17.9 & 16.9 & 11.7 & 13.9 & 4.2 && 11.8 & 0 \\ 
  TR & 5.8 & 14.6 & 13.9 & 17.2 & 15.0 & 21.3 & 12.2 && 14.1 & 14 \\ 
  Hybrid ($\alpha_{\min} = 0.10$) & 10.6 & 11.7 & 11.4 & 15.8 & 14.5 & 22.4 & 13.6 && 13.7 & 11 \\ 
  Hybrid ($\alpha_{\min} = 0.25$) & 5.5 & 14.4 & 13.6 & 16.0 & 16.7 & 21.9 & 11.9 && 14.1 & 6 \\ 
  EAT & 7.4 & 11.6 & 13.8 & 14.8 & 15.4 & 22.1 & 14.9 && 14.2 & 0 \\ 
  TDFB ($\alpha_{\min} = 0.10$) & 10.4 & 12.0 & 12.2 & 14.0 & 16.5 & 21.6 & 13.2 && 13.8 & 0 \\ 
  TDFB ($\alpha_{\min} = 0.25$) & 5.6 & 15.0 & 13.9 & 16.1 & 16.5 & 21.3 & 11.6 && 14.1 & 0 \\ 
&&&&&&&&&&\\
\multicolumn{3}{l}{\textbf{Hyperbolic Tangent} $\left(\gamma = 250\right)$}&&&&&&&&\\
\cline{1-2}
EWOC & 5.0 & 24.6 & 23.5 & 20.2 & 12.8 & 11.5 & 2.5 && 11.9 & 0 \\ 
  TR & 3.3 & 10.4 & 16.0 & 19.6 & 17.7 & 23.7 & 9.3 && 14.0 & 8 \\ 
  Hybrid ($\alpha_{\min} = 0.10$) & 7.4 & 15.1 & 13.5 & 17.8 & 17.4 & 21.4 & 7.4 && 13.6 & 13 \\ 
  Hybrid ($\alpha_{\min} = 0.25$) & 3.1 & 9.5 & 16.6 & 20.6 & 19.1 & 23.2 & 7.9 && 14.2 & 7 \\ 
  EAT & 7.1 & 10.5 & 14.7 & 17.1 & 17.8 & 23.6 & 9.2 && 14.0 & 0 \\ 
  TDFB ($\alpha_{\min} = 0.10$) & 7.7 & 13.0 & 14.7 & 17.2 & 16.3 & 21.5 & 9.6 && 13.6 & 0 \\ 
  TDFB ($\alpha_{\min} = 0.25$) & 3.4 & 11.7 & 16.3 & 18.3 & 19.8 & 22.4 & 8.2 && 14.1 & 0 \\ 
  &&&&&&&&&&\\
\hline
\hline
\end{tabular}}
\caption[Experimentation percentages]{Experimentation percentages for scenarios specified under power and hyperbolic tangent models with continuous dose interval (TTL $\theta = 0.33$). Denominators (number of times feasibility bound increased across 1000 trials) for approaches not guaranteeing coherence: TR design, 5000; Hybrid design, 19000.}\label{tab:expcsens}
\end{table}


\clearpage
\thispagestyle{empty}
\newgeometry{left=1.5cm, top=1.5cm}
\begin{table}
\centering
{\tiny
\begin{tabular}{lcccccccccc}
\hline
& \multicolumn{7}{c}{Probability of DLT} & & \\
\cline{2-8}
Scenario/ & \multirow{2}{*}{$[0,0.15]$} &  \multirow{2}{*}{$(0.15,0.25]$} & \multirow{2}{*}{$(0.25,0.30]$} & \multirow{2}{*}{$(0.30,0.35]$} & \multirow{2}{*}{$(0.35,0.40]$} & \multirow{2}{*}{$(0.40,0.50]$} & \multirow{2}{*}{$(0.50,1]$} & & Mean & \multirow{2}{*}{RMSE}\\
Model &&&&&&&&&Bias&\\
\hline
&&&&&&&&&&\\
\multicolumn{3}{l}{\textbf{Power} $\left(\gamma = 250\right)$}&&&&&&&&\\
\cline{1-2}
  EWOC (median) & 0.0 & 2.2 & 7.6 & 15.2 & 20.3 & 33.8 & 20.9 && 24.1 & 36.7 \\ 
EWOC (next dose) & 1.7 & 21.7 & 26.3 & 22.0 & 15.3 & 11.8 & 1.2 && -7.5 & 24.1 \\ 
  TR & 0.1 & 9.0 & 19.4 & 24.3 & 21.5 & 21.1 & 4.6 && 4.3 & 23.7 \\ 
  Hybrid ($\alpha_{\min} = 0.10$) & 0.2 & 7.1 & 15.9 & 23.6 & 24.5 & 24.2 & 4.5 && 7.1 & 23.8 \\ 
  Hybrid ($\alpha_{\min} = 0.25$) & 0.2 & 8.9 & 18.1 & 23.9 & 23.7 & 21.3 & 3.9 && 4.7 & 23.2 \\ 
  EAT & 0.2 & 8.7 & 17.1 & 27.0 & 20.1 & 22.3 & 4.6 && 4.8 & 23.1 \\ 
  TDFB ($\alpha_{\min} = 0.10$) & 0.1 & 7.4 & 17.8 & 23.9 & 22.5 & 23.5 & 4.8 && 6.6 & 24.1 \\ 
  TDFB ($\alpha_{\min} = 0.25$) & 0.0 & 10.6 & 19.8 & 23.2 & 21.3 & 20.6 & 4.5 && 4.1 & 24.0 \\ 
&&&&&&&&&&\\
\multicolumn{3}{l}{\textbf{Hyperbolic Tangent} $\left(\gamma = 250\right)$}&&&&&&&&\\
\cline{1-2}
  EWOC (median) & 0.1 & 6.1 & 14.6 & 20.4 & 20.9 & 29.3 & 8.6 && 18.5 & 44.7 \\ 
EWOC (next dose) & 0.7 & 22.3 & 24.5 & 27.1 & 14.9 & 9.5 & 1.0 && -13.8 & 37.8 \\ 
  TR & 0.0 & 4.6 & 15.2 & 25.1 & 26.3 & 26.2 & 2.6 && 12.5 & 34.4 \\ 
  Hybrid ($\alpha_{\min} = 0.10$) & 0.0 & 4.3 & 17.2 & 25.4 & 25.6 & 23.9 & 3.6 && 11.8 & 36.3 \\ 
  Hybrid ($\alpha_{\min} = 0.25$) & 0.1 & 6.1 & 15.4 & 25.6 & 28.0 & 22.2 & 2.6 && 9.7 & 34.5 \\ 
  EAT & 0.0 & 5.0 & 15.0 & 28.3 & 26.3 & 22.5 & 2.9 && 10.8 & 34.3 \\ 
  TDFB ($\alpha_{\min} = 0.10$) & 0.1 & 5.0 & 15.1 & 25.0 & 26.5 & 24.0 & 4.3 && 13.1 & 37.2 \\ 
  TDFB ($\alpha_{\min} = 0.25$) & 0.1 & 5.9 & 15.8 & 29.0 & 24.1 & 21.7 & 3.4 && 9.6 & 35.1 \\ 
  &&&&&&&&&\\
\hline
\hline
\end{tabular}}
\caption[MTD Recommendation percentages]{Recommendation percentages, bias and RMSE for scenarios specified under the power and hyperbolic tangent models with continuous dose interval (TTL $\theta = 0.33$). For all approaches except EWOC, posterior median of MTD equals next dose to be given.}\label{tab:reccsens}
\end{table}

\restoregeometry


\clearpage
\thispagestyle{empty}

\begin{table}
\centering
{\tiny
\begin{tabular}{lcccccccccc}
\hline
Scenario/ & \multicolumn{6}{c}{Dose Level} & & Mean& Coherence\\
\cline{2-7}
Method & $d_1$ &  $d_2$ & $d_3$ & $d_4$ & $d_5$ & $d_6$ &&No. DLTs & Violations\\
\hline
 &&&&&&&&&&\\
 \multicolumn{3}{l}{\textbf{Power} $\left(\gamma = 250\right)$}&&&&&&&\\
\cline{1-1}
\textit{Probability of DLT}  & \textit{0.02} & \textit{0.17} & \textbf{\textit{0.33}} & \textit{0.51} & \textit{0.70} & \textit{0.90} &&  &  \\ 
  EWOC & 4.7 & 31.2 & 50.8 & 12.5 & 0.8 & 0.0 && 11.7 & 0 \\ 
  TR & 3.9 & 16.9 & 51.0 & 24.6 & 3.4 & 0.3 && 14.0 & 0 \\ 
  Hybrid ($\alpha_{\min} = 0.10$) & 6.6 & 16.6 & 49.8 & 23.3 & 3.5 & 0.3 && 13.8 & 0\\ 
  Hybrid ($\alpha_{\min} = 0.25$) & 3.5 & 15.7 & 51.8 & 25.3 & 3.6 & 0.1 && 14.1 & 0 \\ 
  EAT & 6.4 & 14.2 & 51.0 & 23.5 & 4.4 & 0.6 && 14.0 & 0 \\ 
  TDFB ($\alpha_{\min} = 0.10$) & 6.3 & 15.2 & 50.0 & 24.6 & 3.6 & 0.3 && 13.8 & 0 \\ 
  TDFB ($\alpha_{\min} = 0.25$) & 3.6 & 17.3 & 51.6 & 24.3 & 3.0 & 0.3 && 14.1 & 0 \\ 
&&&&&&&&&\\
\multicolumn{3}{l}{\textbf{Hyperbolic Tangent} $\left(\gamma = 250\right)$}&&&&&&&\\
\cline{1-2}
\textit{Probability of DLT}  & \textit{0.15} & \textit{0.23} & \textbf{\textit{0.33}} & \textit{0.44} & \textit{0.55} & \textit{0.65} &  &  \\ 
  EWOC & 9.9 & 33.6 & 40.4 & 14.1 & 1.9 & 0.1 && 11.9 & 0 \\ 
  TR & 6.1 & 19.2 & 37.9 & 27.3 & 7.7 & 1.8 && 14.0 & 3 \\ 
  Hybrid ($\alpha_{\min} = 0.10$) & 10.5 & 19.0 & 36.5 & 25.5 & 7.2 & 1.4 && 13.5 & 0 \\ 
  Hybrid ($\alpha_{\min} = 0.25$) & 5.3 & 18.5 & 40.8 & 26.9 & 7.2 & 1.2 && 14.1 & 0 \\ 
  EAT & 8.4 & 16.6 & 37.0 & 27.3 & 8.4 & 2.2 && 14.1 & 0 \\ 
  TDFB ($\alpha_{\min} = 0.10$) & 10.6 & 18.9 & 38.1 & 23.5 & 7.3 & 1.7 && 13.7 & 0 \\ 
  TDFB ($\alpha_{\min} = 0.25$) & 5.9 & 19.4 & 38.6 & 26.6 & 7.7 & 1.8 && 14.1 & 0 \\ 
  &&&&&&&&&\\
\hline
\hline
\end{tabular}}
\caption[Experimentation percentages]{Experimentation percentages for scenarios specified under power and hyperbolic tangent models with discrete doses (TTL $\theta = 0.33$). Denominators (number of times feasibility bound increased across 1000 trials) for approaches not guaranteeing coherence: TR design, 5000; Hybrid design, 19000.}\label{tab:expdsens}
\end{table}


\clearpage

\thispagestyle{empty}
\begin{table}
\centering
{\tiny
\begin{tabular}{lcccccccccc}
\hline
Scenario/ & \multicolumn{6}{c}{Probability of DLT} & & Mean& \multirow{2}{*}{RMSE}\\
\cline{2-7}
Method & $d_1$ &  $d_2$ & $d_3$ & $d_4$ & $d_5$ & $d_6$ &&Bias & \\
\hline
 &&&&&&&&&\\
\multicolumn{3}{l}{\textbf{Power} $\left(\gamma = 250\right)$}&&&&&&&\\
\cline{1-1}
\textit{Probability of DLT}  & \textit{0.02} & \textit{0.17} & \textbf{\textit{0.33}} & \textit{0.51} & \textit{0.70} & \textit{0.90} &&  &  \\  
  EWOC (median) & 0.0 & 2.5 & 53.3 & 40.5 & 3.5 & 0.2 && 22.8 & 38.3 \\
  EWOC (next dose) & 0.3 & 28.3 & 63.2 & 8.1 & 0.1 & 0.0 && -10.3 & 30.8 \\ 
  TR & 0.0 & 10.9 & 71.4 & 17.2 & 0.5 & 0.0 && 3.6 & 27.4 \\ 
  Hybrid ($\alpha_{\min} = 0.10$) & 0.0 & 9.5 & 72.1 & 17.6 & 0.8 & 0.0 && 4.8 & 27.5 \\ 
  Hybrid ($\alpha_{\min} = 0.25$) & 0.0 & 11.3 & 70.3 & 17.9 & 0.5 & 0.0 && 3.8 & 27.9 \\ 
  EAT & 0.0 & 8.8 & 75.0 & 15.8 & 0.4 & 0.0 && 3.9 & 25.6 \\ 
  TDFB ($\alpha_{\min} = 0.10$) & 0.0 & 7.9 & 74.9 & 17.0 & 0.2 & 0.0 && 4.8 & 25.3 \\ 
  TDFB ($\alpha_{\min} = 0.25$) & 0.0 & 11.1 & 72.5 & 15.8 & 0.6 & 0.0 && 3.0 & 27.1 \\ 
&&&&&&&&&\\
\multicolumn{3}{l}{\textbf{Hyperbolic Tangent} $\left(\gamma = 250\right)$}&&&&&&&\\
\cline{1-2}
\textit{Probability of DLT}  & \textit{0.15} & \textit{0.23} & \textbf{\textit{0.33}} & \textit{0.44} & \textit{0.55} & \textit{0.65} &&  &  \\ 
EWOC (median) & 0.4 & 11.2 & 46.5 & 34.9 & 6.2 & 0.8 && 18.9 & 44.6 \\ 
  EWOC (next dose) & 3.6 & 36.0 & 47.6 & 12.3 & 0.5 & 0.0 && -14.9 & 40.2 \\ 
  TR & 0.3 & 14.7 & 51.5 & 29.2 & 4.3 & 0.0 && 11.2 & 39.5 \\ 
  Hybrid ($\alpha_{\min} = 0.10$) & 0.3 & 14.0 & 49.2 & 31.6 & 4.6 & 0.3 && 13.6 & 41.2 \\ 
  Hybrid ($\alpha_{\min} = 0.25$) & 0.3 & 14.5 & 56.4 & 26.4 & 2.3 & 0.1 && 8.1 & 36.1 \\ 
  EAT & 0.4 & 14.7 & 52.4 & 29.4 & 3.1 & 0.0 && 10.1 & 38.1 \\ 
  TDFB ($\alpha_{\min} = 0.10$) & 0.4 & 14.9 & 53.3 & 27.1 & 4.1 & 0.2 && 10.1 & 39.3 \\ 
  TDFB ($\alpha_{\min} = 0.25$) & 0.4 & 15.6 & 52.5 & 28.0 & 3.0 & 0.5 && 9.6 & 39.3 \\ 
  &&&&&&&&&\\
\hline
\hline
\end{tabular}}
\caption[Recommendation percentages]{Recommendation percentages, bias and RMSE for scenarios specified under power and hyperbolic tangent models with discrete doses (TTL $\theta = 0.33$). For all approaches except EWOC, posterior median of MTD equals next dose to be given.}\label{tab:recdsens}
\end{table}

\clearpage
\thispagestyle{empty}
\begin{figure}[p!]
\centering
\includegraphics[width=151mm]{figS1.eps}
\caption{Prior dose-toxicity relationships from uniform priors on $\gamma$ and $\rho_0$, and bivariate normal priors on the vector $\left(\beta_0, \log(\beta_1)\right)$. Lines in plots include mean (solid line), median (dotted) and 95\% credibility interval (dashed).}
\label{figS1.eps}
\end{figure}

\clearpage
\thispagestyle{empty}

\begin{figure}[h!]
\centering
\includegraphics[width=151mm]{figS2.eps}
\caption[Dose-toxicity scenarios used in simulation study.]%
{Dose-toxicity scenarios for continuous dose interval (left plot) and discrete doses (right plot) used in sensitivity analysis. TTL $\theta = 0.33$ (blue dashed horizontal line).}
\label{figS2.eps}
\end{figure}


\end{document}
